# Supplementary material for: Role of MIF in coordinated expression of hepatic chemokines in patients with alcohol-associated hepatitis
Source: JCI Insight. 2021 Jun 8;6(11):e141420. doi: 10.1172/jci.insight.141420 (PMC8262327; doi:10.1172/jci.insight.141420)
Supplement: Supplemental Table 4 [file jciinsight-6-141420-s155.xlsx]

## Sheet: Sheet1
121548		Stock#:	F1 Generation C57BL/6N x C57BL/6J
2019-09-26		Strain Name:
				Similarity	C57BL/6J	159/286	160/288	160/288	166/288	165/286	166/288	288/288	/288	144/288
	Panel Info			#	C57BL/6NJ	127/286	128/288	128/288	122/288	121/286	122/288	/288	288/288	144/288
					C57BL/6J	0.555944	0.555556	0.555556	0.576389	0.576923	0.576389	1	0	0.5
					C57BL/6NJ	0.444056	0.444444	0.444444	0.423611	0.423077	0.423611	0	1	0.5
					Sample	1	2	3	4	5	6	B6J	B6N	Het	ntc
SNP_ID		Expected SNPs		Filter
		#REF!	#REF!
Chromosome-bp	RS_ID	C57BL/6J	C57BL/6NJ	Blank		A01	A02	A03	A04	A05	A06	C01	C03	C05	C08
01-011986786-S		C	T			T/C	T/C	T/C	T/C	T/C	T/C	C	T	T/C
01-033811444-S		T	A			A/T	A/T	A/T	A/T	A/T	A/T	T	A	A/T
01-042424440-S		T	C			T/C	T/C	T/C	T/C	T/C	T/C	T	C	T/C
01-060046978-S		A	G			G/A	G/A	G/A	G/A	G/A	G/A	A	G	G/A
01-074963079-S		T	C			C/T	C/T	C/T	C/T	C/T	C/T	T	C	C/T
01-093593614-S		G	A			A/G	A/G	A/G	A/G	A/G	A/G	G	A	A/G
01-121012874-S		C	T			T/C	T/C	T/C	T/C	T/C	T/C	C	T	T/C
01-138180275-S		T	C
01-150177251-S		C	T			C	C	C	C	C	C	C	T	T/C
01-165062830-S		A	T			T/A	T/A	T/A	T/A	T/A	T/A	A	T	T/A
01-178969734-S		G	A			A/G	A/G	A/G	A/G	A/G	A/G	G	A	A/G
01-196072469-S		C	A			A/C	A/C	A/C	A/C		A/C	C	A	A/C
02-010654916-S		C	T			C	C	C	C	C	C	C	T	T/C
02-018045358-S		C	T			T/C	T/C	T/C	T/C	T/C	T/C	C	T	T/C
02-030044009-S		A	C			C/A	C/A	C/A	C/A	C/A	C/A	A	C	C/A
02-047175333-S		A	T			T/A	T/A	T/A	T/A	T/A	T/A	A	T	T/A
02-080713295-S		C	T			T/C	T/C	T/C	T/C	T/C	T/C	C	T	T/C
02-104253454-S		G	A			G	G	G	G	G	G	G	A	A/G
02-122534474-S		T	A			A/T	A/T	A/T	A/T	A/T	A/T	T	A	A/T
02-140618792-S		T	G			T	T	T	T	T	T	T	G	G/T
02-155206453-S		A	T			T/A	T/A	T/A	T/A	T/A	T/A	A	T	T/A
02-178470578-S		C	T			T/C	T/C	T/C	T/C	T/C	T/C	C	T	T/C
03-004365615-S		T	C			T/C	T/C	T/C	T/C	T/C	T/C	T	C	T/C
03-021837059-S		A	G			G/A	G/A	G/A	G/A	G/A	G/A	A	G	G/A
03-037129353-S		T	C			C/T	C/T	C/T	C/T	C/T	C/T	T	C	C/T
03-056511763-S		A	G			G/A	G/A	G/A	G/A	G/A	G/A	A	G	G/A
03-082357013-S		A	G			G/A	G/A	G/A	G/A	G/A	G/A	A	G	G/A
03-101914952-S		A	G			G/A	G/A	G/A	G/A	G/A	G/A	A	G	G/A
03-120369799-S		A	C			C/A	C/A	C/A	C/A	C/A	C/A	A	C	C/A
03-145396287-S		G	A			A/G	A/G	A/G	A/G	A/G	A/G	G	A	A/G
03-151882540-S		A	C			C/A	C/A	C/A	C/A	C/A	C/A	A	C	C/A
04-040225498-S		A	G			G/A	G/A	G/A	G/A	G/A	G/A	A	G	G/A
04-056476856-S		C	T			T/C	T/C	T/C	T/C	T/C	T/C	C	T	T/C
04-082337374-S		G	A			A/G	A/G	A/G	A/G	A/G	A/G	G	A	A/G
04-109547100-S		A	G			G/A	G/A	G/A	G/A	G/A	G/A	A	G	G/A
04-124845944-S		T	A			T/A	T/A	T/A	T/A	T/A	T/A	T	A	T/A
04-138911864-S		T	A			A/T	A/T	A/T	A/T	A/T	A/T	T	A	A/T
04-154488272-S		G	A			G	G	G	G	G	G	G	A	A/G
04-155284926-S		T	C			T/C	T/C	T/C	T/C	T/C	T/C	T	C	T/C
05-018216206-S		A	G			G/A	G/A	G/A	G/A	G/A	G/A	A	G	G/A
05-041153028-S		C	T			T/C	T/C	T/C	T/C	T/C	T/C	C	T	T/C
05-081685659-S		T	C			T/C	T/C	T/C	T/C	T/C	T/C	T	C	T/C
05-111079082-S		G	A			A/G	A/G	A/G	A/G	A/G	A/G	G	A	A/G
05-118166937-S		A	G			G/A	G/A	G/A	G/A	G/A	G/A	A	G	G/A
05-136917666-S		T	G			T/G	T/G	T/G	T/G	T/G	T/G	T	G	T/G
05-147860587-S		T	G			G/T	G/T	G/T	G/T	G/T	G/T	T	G	G/T
06-005198452-S		C	A			A/C	A/C	A/C	A/C	A/C	A/C	C	A	A/C
06-023322761-S		T	A			A/T	A/T	A/T	A/T	A/T	A/T	T	A	A/T
06-040029337-S		A	C			C/A	C/A	C/A	C/A	C/A	C/A	A	C	C/A
06-060541414-S		G	A			G/A	G/A	G/A	G/A	G/A	G/A	G	A	G/A
06-077787099-S		G	T			G	G	G	G	G	G	G	T	T/G
06-096147004-S		A	C			C/A	C/A	C/A	C/A	C/A	C/A	A	C	C/A
06-117430412-S		A	G			G/A	G/A	G/A	G/A	G/A	G/A	A	G	G/A
06-141021111-S		G	T			T/G	T/G	T/G	T/G	T/G	T/G	G	T	T/G
07-006676820-S		T	C			T	T	T	T	T	T	T	C	C/T
07-026195979-S		C	A			A/C	A/C	A/C	A/C	A/C	A/C	C	A	A/C
07-038216957-S		A	C			C/A	C/A	C/A	C/A	C/A	C/A	A	C	C/A
07-057450823-S		C	A			A/C	A/C	A/C	A/C	A/C	A/C	C	A	A/C
07-078961795-S		C	G			G/C	G/C	G/C	G/C	G/C	G/C	C	G	G/C
07-106324400-S		G	A			G	G	G	G	G	G	G	A	A/G
07-125077242-S		A	G			G/A	G/A	G/A	G/A	G/A	G/A	A	G	G/A
07-141188625-S		A	G			G/A	G/A	G/A	G/A	G/A	G/A	A	G	G/A
07-148007489-S		A	T			T/A	T/A	T/A	T/A	T/A	T/A	A	T	T/A
08-003425810-S		A	G			G/A	G/A	G/A	G/A	G/A	G/A	A	G	G/A
08-026496123-S		A	G			G/A	G/A	G/A	G/A	G/A	G/A	A	G	G/A
08-040755375-S		G	C			C/G	C/G	C/G	C/G	C/G	C/G	G	C	C/G
08-061081719-S		T	A			T/A	T/A	T/A	T/A	T/A	T/A	T	A	T/A
08-077477256-S		T	A			T/A	T/A	T/A	T/A	T/A	T/A	T	A	T/A
08-098951029-S		C	T			C	C	C	C	C	C	C	T	T/C
08-120161891-S		C	T			T/C	T/C	T/C	T/C	T/C	T/C	C	T	T/C
08-130889485-S		G	A			A/G	A/G	A/G	A/G	A/G	A/G	G	A	A/G
09-006238770-S		A	G			G/A	G/A	G/A	G/A	G/A	G/A	A	G	G/A
09-022658505-S		A	G			G/A	G/A	G/A	G/A	G/A	G/A	A	G	G/A
09-036892423-S		G	T			G	G	G	G	G	G	G	T	T/G
09-062272949-S		G	T			G	G	G	G	G	G	G	T	T/G
09-081281343-S		A	G			G/A	G/A	G/A	G/A	G/A	G/A	A	G	G/A
09-096559130-S		G	A			A/G	A/G	A/G	A/G	A/G	A/G	G	A	A/G
10-021245335-S		C	T			C	C	C	C	C	C	C	T	T/C
10-041664551-S		G	A			G/A	G/A	G/A	G/A	G/A	G/A	G	A	G/A
10-056034586-S		G	A			G/A	G/A	G/A	G/A	G/A	G/A	G	A	G/A
10-079915030-S		A	G			G/A	G/A	G/A	G/A	G/A	G/A	A	G	G/A
10-099701075-S		T	C			T/C	T/C	T/C	T/C	T/C	T/C	T	C	T/C
10-121868277-S		A	G			G/A	G/A	G/A	G/A	G/A	G/A	A	G	G/A
11-007030169-S		G	A			G/A	G/A	G/A	G/A	G/A	G/A	G	A	G/A
11-021040136-S		A	G			G/A	G/A	G/A	G/A	G/A	G/A	A	G	G/A
11-043171964-S		A	G			G/A	G/A	G/A	G/A	G/A	G/A	A	G	G/A
11-062886983-S		T	C			T/C	T/C	T/C	T/C	T/C	T/C	T	C	T/C
11-078559023-S		A	G			G/A	G/A	G/A	G/A	G/A	G/A	A	G	G/A
11-097849250-S		T	C			C/T	C/T	C/T	C/T	C/T	C/T	T	C	C/T
11-114979024-S		G	A			A/G	A/G	A/G	A/G	A/G	A/G	G	A	A/G
12-005967934-S		A	G			G/A	G/A	G/A	G/A	G/A	G/A	A	G	G/A
12-016979680-S		A	G			G/A	G/A	G/A	G/A	G/A	G/A	A	G	G/A
12-040215580-S		G	A			G/A	G/A	G/A	G/A	G/A	G/A	G	A	G/A
12-063868521-S		A	C			C/A	C/A	C/A	C/A	C/A	C/A	A	C	C/A
12-080337517-S		T	C			C/T	C/T	C/T	C/T	C/T	C/T	T	C	C/T
12-099208162-S		A	C			C/A	C/A	C/A	C/A	C/A	C/A	A	C	C/A
12-118406098-S		C	T			T/C	T/C	T/C	T/C	T/C	T/C	C	T	T/C
13-006303301-S		A	G			G/A	G/A	G/A	G/A	G/A	G/A	A	G	G/A
13-027129019-S		A	G			G/A	G/A	G/A	G/A	G/A	G/A	A	G	G/A
13-042909284-S		T	C			C/T	C/T	C/T	C/T	C/T	C/T	T	C	C/T
13-065023280-S		C	T			T/C	T/C	T/C	T/C	T/C	T/C	C	T	T/C
13-085619553-S		G	A			A/G	A/G	A/G	A/G	A/G	A/G	G	A	A/G
13-101979187-S		A	G			G/A	G/A	G/A	G/A	G/A	G/A	A	G	G/A
14-010126401-S		A	G			G/A	G/A	G/A	G/A	G/A	G/A	A	G	G/A
14-022151051-S		T	C			T/C	T/C	T/C	T/C	T/C	T/C	T	C	T/C
14-041638218-S		T	C			T	T	T	T	T	T	T	C	C/T
14-059200668-S		A	G			G/A	G/A	G/A	G/A	G/A	G/A	A	G	G/A
14-076127534-S		G	A			A/G	A/G	A/G	A/G	A/G	A/G	G	A	A/G
14-100024215-S		A	G			G/A	G/A	G/A	G/A	G/A	G/A	A	G	G/A
14-120021467-S		T	A			T/A	T/A	T/A	T/A	T/A	T/A	T	A	T/A
15-007117980-S		A	G			G/A	G/A	G/A	G/A	G/A	G/A	A	G	G/A
15-027633610-S		G	A			A/G	A/G	A/G	A/G	A/G	A/G	G	A	A/G
15-037392168-S		A	T			T/A	T/A	T/A	T/A	T/A	T/A	A	T	T/A
15-061525291-S		A	G			G/A	G/A	G/A	G/A	G/A	G/A	A	G	G/A
15-085755681-S		A	G			G/A	G/A	G/A	G/A	G/A	G/A	A	G	G/A
15-101391454-S		A	G			G/A	G/A	G/A	G/A	G/A	G/A	A	G	G/A
16-004238020-S		T	C				C/T	C/T	C/T	C/T	C/T	T	C	C/T
16-021339077-S		A	G			G/A	G/A	G/A	G/A	G/A	G/A	A	G	G/A
16-039696094-S		A	G			G/A	G/A	G/A	G/A	G/A	G/A	A	G	G/A
16-057407609-S		G	A			A/G	A/G	A/G	A/G	A/G	A/G	G	A	A/G
16-077320049-S		C	T			T/C	T/C	T/C	T/C	T/C	T/C	C	T	T/C
16-097476812-S		G	A			A/G	A/G	A/G	A/G	A/G	A/G	G	A	A/G
17-005332903-S		A	G			G/A	G/A	G/A	G/A	G/A	G/A	A	G	G/A
17-023744030-S		G	A			G	G	G	G	G	G	G	A	A/G
17-043214756-S		G	T			T/G	T/G	T/G	T/G	T/G	T/G	G	T	T/G
17-060378784-S		A	G			G/A	G/A	G/A	G/A	G/A	G/A	A	G	G/A
17-081870204-S		G	A			A/G	A/G	A/G	A/G	A/G	A/G	G	A	A/G
18-004398492-S		T	A			T/A	T/A	T/A	T/A	T/A	T/A	T	A	T/A
18-015408257-S		C	T			T/C	T/C	T/C	T/C	T/C	T/C	C	T	T/C
18-038500061-S		G	A			A/G	A/G	A/G	A/G	A/G	A/G	G	A	A/G
18-054774495-S		A	C			C/A	C/A	C/A	C/A	C/A	C/A	A	C	C/A
18-072387016-S		G	A			A/G	A/G	A/G	A/G	A/G	A/G	G	A	A/G
18-084686237-S		T	C			C/T	C/T	C/T	C/T	C/T	C/T	T	C	C/T
19-003490564-S		C	G			G/C	G/C	G/C	G/C	G/C	G/C	C	G	G/C
19-015857669-S		G	A			G/A	G/A	G/A	G/A	G/A	G/A	G	A	G/A
19-040439021-S		G	A			A/G	A/G	A/G	A/G	A/G	A/G	G	A	A/G
19-052143292-S		C	T			T/C	T/C	T/C	T/C	T/C	T/C	C	T	T/C
X-014247938-S		C	T			C	C	C	C	C	C	C	T	T/C
X-039238438-S		G	A			A/G	A/G	A/G	G	G	G	G	A	A/G
X-078333143-S		C	A			A/C	A/C	A/C	C	C	C	C	A	A/C
X-097862440-S		G	A			G	G	G	G	G	G	G	A	A/G
X-117533412-S		T	A			A/T	A/T	A/T	T	T	T	T	A	A/T
X-139425208-S		C	T			T/C	T/C	T/C	C	C	C	C	T	T/C
X-147904667-S		A	G			G/A	G/A	G/A	A	A	A	A	G	G/A
X-164113817-S		G	C			C/G	C/G	C/G	G	G	G	G	C	C/G
